# Supplementary material for: Lipidized PrRP Analog Exhibits Strong Anti-Obesity and Antidiabetic Properties in Old WKY Rats with Obesity and Glucose Intolerance
Source: Nutrients. 2023 Jan 5;15(2):280. doi: 10.3390/nu15020280 (PMC9864151; doi:10.3390/nu15020280)
Supplement: Supplementary file 1 [file nutrients-15-00280-s001.zip]

Archive with 1 entries (1 files):
- nutrients-2089635-supplementary.docx
